# Supplementary material for: Metagenomic Analysis of Hot Springs in Central India Reveals Hydrocarbon Degrading Thermophiles and Pathways Essential for Survival in Extreme Environments
Source: Front Microbiol. 2017 Jan 5;7:2123. doi: 10.3389/fmicb.2016.02123 (PMC5214690; doi:10.3389/fmicb.2016.02123)
Supplement: Supplementary Table 5 — Discriminatory taxa of Anhoni and Tattapani identified using Random Forest Analysis. [file Table5.XLSX]

## Sheet: IMPORTANCE
Supplementary Table 5. Disriminatory taxa of Anhoni and Tattapani identified using Random Forest Analysis
		Importance		Relative Abundance of OTU
OTU_ID	Taxonomy	Average	SD	Anhoni	Tattapani
620434	k__Bacteria; p__Firmicutes; c__Bacilli; o__Bacillales; f__[Exiguobacteraceae]; g__Exiguobacterium; s__	0.0005	0.000877707	0.002205	2e-05
1099950	k__Bacteria; p__Proteobacteria; c__Gammaproteobacteria; o__Pseudomonadales; f__Pseudomonadaceae; g__Pseudomonas; s__	0.0006	0.000943464	0.0264257	0.00117225
247570	k__Bacteria; p__Cyanobacteria; c__Chloroplast; o__Streptophyta; f__; g__; s__	0.0005	0.00128812	0	0.000812
896574	k__Bacteria; p__Proteobacteria; c__Gammaproteobacteria; o__Pseudomonadales; f__Pseudomonadaceae; g__Pseudomonas; s__	0.0005	0.00116746	0.001083	6.55e-05
denovo338864	k__Bacteria; p__Proteobacteria; c__Alphaproteobacteria; o__Rhizobiales; f__Beijerinckiaceae	0.0005	0.000773001	0.005646	0
denovo239249	k__Bacteria; p__Proteobacteria; c__Gammaproteobacteria; o__Pseudomonadales; f__Moraxellaceae; g__Acinetobacter	0.0005	0.000877707	0.199097	0
1111019	k__Bacteria; p__Proteobacteria; c__Gammaproteobacteria; o__Pseudomonadales; f__Pseudomonadaceae; g__Pseudomonas; s__stutzeri	0.0005	0.000773001	0.0129353	0.000558
1049588	k__Bacteria; p__Proteobacteria; c__Gammaproteobacteria; o__Pseudomonadales; f__Pseudomonadaceae; g__Pseudomonas; s__stutzeri	0.0005	0.000877707	0.00427367	0.00020475
798523	k__Bacteria; p__Firmicutes; c__Bacilli; o__Bacillales; f__Paenibacillaceae; g__Paenibacillus; s__	0.0006	0.000867094	0	0.0009975
denovo334615	k__Bacteria; p__Chlorobi; c__Ignavibacteria; o__Ignavibacteriales; f__Ignavibacteriaceae; g__; s__	0.001	0.00169967	0.0255567	4.7e-05
274926	k__Bacteria; p__Proteobacteria; c__Gammaproteobacteria; o__Pseudomonadales; f__Pseudomonadaceae; g__Pseudomonas; s__	0.0007	0.00129577	0.00309667	0.00021225
denovo248691	k__Bacteria; p__Proteobacteria; c__Gammaproteobacteria; o__Pseudomonadales; f__Pseudomonadaceae; g__Pseudomonas; s__stutzeri	0.0007	0.000966092	0.00384667	3.55e-05
966286	k__Bacteria; p__Proteobacteria; c__Gammaproteobacteria; o__Pseudomonadales; f__Pseudomonadaceae; g__Pseudomonas; s__alcaligenes	0.0005	0.000877707	0.0110077	0.000466
405712	k__Bacteria; p__Firmicutes; c__Bacilli; o__Bacillales; f__[Exiguobacteraceae]; g__Exiguobacterium; s__	0.0006	0.0013499	0.00348733	7.075e-05
denovo356475	k__Bacteria; p__Actinobacteria; c__Actinobacteria; o__Actinomycetales; f__Nocardioidaceae; g__; s__	0.0005	0.00116746	0.00128267	4.7e-05
1087838	k__Bacteria; p__Firmicutes; c__Bacilli; o__Bacillales; f__Planococcaceae; g__Planomicrobium; s__	0.0006	0.00108923	8.23333e-05	0.00250075
4385994	k__Bacteria; p__Bacteroidetes; c__Flavobacteriia; o__Flavobacteriales; f__Flavobacteriaceae; g__; s__	0.0005	0.00109093	0.0101357	0
denovo215600	k__Bacteria; p__Proteobacteria; c__Betaproteobacteria; o__Burkholderiales; f__Comamonadaceae	0.0005	0.000773001	0.0433497	0
denovo133862	k__Bacteria; p__Proteobacteria; c__Gammaproteobacteria; o__Pseudomonadales; f__Pseudomonadaceae; g__Pseudomonas	0.0005	0.000773001	0.0315113	0.00012675
1107085	k__Bacteria; p__Proteobacteria; c__Alphaproteobacteria; o__Rhizobiales; f__Hyphomicrobiaceae; g__Devosia; s__	0.0005	0.000996289	0.000384667	0.007654
541392	k__Bacteria; p__Proteobacteria; c__Betaproteobacteria; o__Neisseriales; f__Neisseriaceae; g__Vogesella; s__	0.0005	0.00128812	0.123726	6.925e-05
5613	k__Bacteria; p__Proteobacteria; c__Alphaproteobacteria; o__Caulobacterales; f__Caulobacteraceae; g__; s__	0.0005	0.00109093	0.00129833	1.4e-05
1051924	k__Bacteria; p__[Thermi]; c__Deinococci; o__Deinococcales; f__Deinococcaceae; g__Deinococcus; s__	0.0005	0.000849837	0.0181017	0.0004455
970813	k__Bacteria; p__Proteobacteria; c__Gammaproteobacteria; o__Pseudomonadales; f__Pseudomonadaceae; g__Pseudomonas; s__	0.0005	0.00109093	0.00364467	0.000112
